# Supplementary material for: Dual-Mode Quantitative Immunochromatographic Assay for Highly Sensitive On-Site Detection of Ciprofloxacin in Fish Products
Source: Foods. 2025 Mar 25;14(7):1132. doi: 10.3390/foods14071132 (PMC11989092; doi:10.3390/foods14071132)
Supplement: Supplementary file 1 [file foods-14-01132-s001.zip]

Archive with 1 entries (1 files):
- foods-3545651-supplementary.pdf
